# Supplementary material for: DuBA.flow—A Low-Cost, Long-Read Amplicon Sequencing Workflow for the Validation of Synthetic DNA Constructs
Source: ACS Synth Biol. 2024 Jan 31;13(2):457–65. doi: 10.1021/acssynbio.3c00522 (PMC10877597; doi:10.1021/acssynbio.3c00522)
Supplement: Supplementary file 2 — sb3c00522_si_002.zip [file sb3c00522_si_002.zip]

Archive with 1 entries (1 files):
- 2023_Supporting_Data_S1.zip
